# Supplementary material for: Single-molecule force spectroscopy reveals the dynamic strength of the hair-cell tip-link connection
Source: Nat Commun. 2021 Feb 8;12:849. doi: 10.1038/s41467-021-21033-6 (PMC7870652; doi:10.1038/s41467-021-21033-6)
Supplement: Supplementary file 5 — Source data [file 41467_2021_21033_MOESM5_ESM.xlsx]

## Sheet: Fig. 1e
		2 mM Ca2+					50 µM Ca2+
Loading Rate (pN s-1)	22.5	45.1	95.6	188.9	271.5		95.6	188.9	271.5									9000 nm/s	271.2 pN/s
	Unbinding Force (pN)	Unbinding Force (pN)	Unbinding Force (pN)	Unbinding Force (pN)	Unbinding Force (pN)		Unbinding Force (pN)	Unbinding Force (pN)	Unbinding Force (pN)
	15.74	21.5099	37.4797	18.8306	21.2912		36.606	27.254	47.9392									Corrected Contour Length	Rupture Force
	29.3466	14.505	41.7102	55.7344	63.6367		32.2801	15.302	42.5316									1311.61		47.9392
	13.423	20.5059	54.4527	39.9574	55.6768		12.6137	17.188	51.6683									1532.48		42.5316
	20.9452	24.3096	57.3679	34.9226	39.2617		33.7644	33.6221	50.3622									1540.9		51.6683
	6.23299	26.5346	6.78439	35.6493	49.6037		25.2535	34.5718	49.6276									1602.17		50.3622
	17.5954	21.0311	37.8138	40.7679	18.3699		17.0004	19.4704	45.8547									1620.7		49.6276
	8.72585	20.2213	54.3756	33.2498	65.055		53.7191	43.3756	56.8937									1802.69		45.8547
	23.911	27.1064	43.5341	47.8043	50.6246		31.7862	46.7932	41.7654									1819.46		56.8937
	52.1403	33.9595	35.3078	52.8514	70.097		24.2471	12.3163	15.7766									1822.49		41.7654
	32.3164	12.1359	40.1241	48.2745	15.2533		15.5123	6.39686	24.5086									1827.09		15.7766
	27.6863	27.3068	22.446	32.1986	39.1034		20.3192	21.3519	47.6546									1833.41		24.5086
	16.2573	11.9948	40.8899	33.3948	35.7843		41.8102	44.5992	45.7265									1835.38		47.6546
	20.3954	41.5707	31.0055	23.0813	35.3374		11.5344	12.6368	38.8169									1840.07		45.7265
	19.6667	16.6066	44.3955	32.2509	60.1384		52.4689	53.1787	44.2474									1845.96		38.8169
	9.12175	49.9828	34.5815	31.4968	28.1474		21.9485	51.2081	53.0605									1854.51		44.2474
	29.5443	21.8116	31.5123	50.3137	62.8928		31.4913	24.3184	26.7181									1854.94		53.0605
	22.0422	25.8646	13.0216	38.107	59.5795		28.9313	31.0386	29.3426									1857.49	26.7181
	36.1452	15.5208	30.266	30.4642	55.2183		27.27	30.9746	27.7206									1858.83	29.3426
	33.9102	27.2943	23.0908	51.9287	60.7688		24.13	40.1306	51.1864									1865.46	27.7206
	42.9772	16.916	20.5308	52.822	54.5288		15.0155	5.1886	21.5433									1873.64	51.1864
	12.4986	23.4309	41.1586	27.3161	51.6885		35.8676	12.1188	12.7547									1877.45	21.5433
	8.50328	20.3883	22.6923	41.2402	67.4096		24.8884	28.0968	33.7479									1877.74	12.7547
	24.245	33.1852	12.9993	41.2402	59.6784		25.6312	13.0899	39.1212									1883.22	33.7479
	13.6878	15.9383	48.9121	31.4516	46.4365		38.1761	17.6878	38.6725									1884.92	39.1212
	40.4977	14.0336	25.7317	15.4067	40.3363			32.554	47.5731									1888.91	38.6725
	24.2062	34.375	34.4267	37.5843	43.8882			26.5117	51.7281									1891.95	47.5731
	12.2149	45.2823	26.0906	12.0445	64.8729			36.2271	32.1392									1894.24	51.7281
	34.3035	9.90797	31.8637	6.8406	52.1091			36.2271	36.5989									1894.39	32.1392
	5.99498	23.7981	42.5615	49.0656	64.8094			8.32634	36.3025									1895.79	36.5989
	21.246	14.4711	34.2819	54.2534	18.4538			7.64091	42.4814									1898.19	36.3025
	4.95271	17.4645	34.2819	41.0145	39.8424			31.8107	55.0285									1900.97	42.4814
	4.95271	26.0246	29.0346	45.4278	48.5857			9.13856	54.2811									1901.02	55.0285
		23.2998	13.9456	49.784	52.6725			28.976	40.4038									1901.62	54.2811
		33.5536	29.0082	34.1388	52.0093			13.096	22.1571									1901.92	40.4038
		17.9628	31.5517	46.6551	56.3224			40.5812	40.549									1902.39	22.1571
		25.8981	49.7634	37.2217	54.7443			20.6728	58.2269									1903.07	40.549
		27.8976	47.5942	42.2725	50.6379			36.7717	46.6788									1907.99	58.2269
		25.3947	36.5266	17.1584	44.27			39.9033	43.6345									1908.48	46.6788
		22.3312	22.7148	41.7668	67.4442			54.4943	44.8029									1915.77	43.6345
		31.7173	24.3022	39.4288	52.885			47.3538	51.7877									1917.07	44.8029
		41.6218	11.559	21.725	68.2048			49.0504	39.5214									1919.49	51.7877
		14.858	49.0579	52.5445	34.2736			33.1568	47.5986									1923.42	39.5214
		29.8335	49.0579	52.5091	43.7086			49.1977	38.015									1927.02	47.5986
		12.899	45.1703	40.6658	66.5667			37.9067	34.488									1929.64	38.015
		34.6442	33.7251	33.9916	53.901			20.2392	53.4748									1930.93	34.488
		44.13	42.1969	35.5028	38.3272			48.4151	40.6622									1934.12	53.4748
		11.7249	36.9715	8.19826	51.1829			32.629	50.6495									1934.79	40.6622
		6.1217	43.0134	37.392	37.4871			40.2373	19.1164									1935.23	50.6495
		51.2249	27.3379	44.0487	40.8834			40.1274	47.2372									1936.76	19.1164
		27.4631	32.6988	55.1863	60.639			15.8915	45.841									1936.89	47.2372
		38.6137	37.507	39.1609	53.9962			42.4942	40.7776									1937.06	45.841
		40.5217	41.9645	51.058	53.9962			53.4458	41.1006									1937.98	40.7776
		23.5633	8.75241	44.4772	55.4233			42.4567	40.8228									1941.44	41.1006
		10.3523	15.916	56.3674	51.0581			35.7692	48.8971									1942.41	40.8228
		56.9534	46.4024	43.5097	18.5459			44.1818	48.666									1945.66	48.8971
		28.279	8.91688	44.5704	49.2147			40.8069	53.5334									1946	48.666
		23.0382	37.8114	45.5751	53.9769			36.4434	31.0098									1953.9		53.5334
		28.9328	49.1763	55.9858	48.3806			47.9813	22.99									1956.78		31.0098
		27.1062	17.6325	46.0708	39.3422			39.8808	45.0827									1986.05		22.99
		23.6064	29.5554	37.7932	38.708			29.0939	26.8281									1997.86		45.0827
		30.7369	55.7126	8.45041	30.069			32.3802	35.9134									2008.04		26.8281
		23.36	31.5644	30.05	31.1198			38.3288	41.9638									2078.86		35.9134
		21.0157	30.0357	51.5769	33.3034			20.8531	45.0249										41.9638
		23.99	23.1458	40.8944	45.0021			36.5437	44.4273										45.0249
			41.1375	27.8822	58.6879			43.6014											44.4273
			29.3544	55.6681	72.0671			14.605
			41.288	40.6878	63.108			41.5472
			45.2234	27.5516	60.941			18.2556
			39.7933	28.8154				16.0301
			30.4993	36.0514				39.3025
			18.6278	49.5466				53.1188
			32.7086	43.8011				38.3698
			28.3336	40.5548				34.5669
			25.2466	24.0173				48.2774
			39.6807	48.4006				19.8861
			42.432	43.0073				19.8861
			33.1419	30.1949				38.1774
			42.2623	42.2342				41.6887
			45.6676	33.7961				41.6887
			48.5753	32.7076				18.902
			57.8442	51.4461				36.4256
			30.9704	41.0588				20.238
			54.7911	45.1812				39.6295
			36.719	37.8084				29.3614
			20.4776	39.0096				32.5874
			30.8485	35.4712				37.6131
			22.1464	36.4644
			48.0586	43.3199
			17.4442	43.1054
			38.3891	42.7174
			50.6174	48.972
			19.4243	45.8525
			45.1314	39.8953
			34.5005	54.3031
			27.4738	46.6889
			22.6699	56.1997
			29.0834	42.8062
			45.7866	53.7118
			36.3577	42.9532
			40.9388	46.1911
			34.6763	40.0369
			44.9791	32.2056
			37.8996	14.112
			54.9985	55.0842
			36.0841	50.6948
			24.1967	49.4779
			31.0294	11.1028
			39.0494	22.9953
			41.2461	40.8679
			37.0159	44.3885
			35.41	38.258
			31.11	45.5118
			36.64	37.2778
			36.71	54.4951
			40.5	31.4481
			33.3106	18.0915
			24.4312	45.41
			29.3728	43.53
			37.17	51.58
			22.41	47.56
			38.43	39.96
				37.7812
				45.99
				44.2
				39.2833
				46.4562

## Sheet: Fig. 1f
	2 mM Ca2+			50 µM Ca2+
Loading Rate (pN s-1)	Unbinding Force (pN)	Kernel Bandwidth		Unbinding Force (pN)	Kernel Bandwidth
22.5	17.5	3.375
45.1	24.2258	2.1137
95.6	35.7658	2.07289		26.8895	2.79557
188.9	42.3441	1.9835		37.7009	2.71647
271.5	53.7337	3.18045		44.4334	2.11277

## Sheet: Fig. 2d
Lifetime (s)
60.5144
75.4148
78.9266
82.1693
104.439
47.8011
57.6369
60.3136
55.9284
48.8043
67.1592
55.1876
44.843
61.1621
38.0084
83.0565
60.7533
57.5043

## Sheet: Fig. 3a
double-bond full-length dimer proteins (black circles)				single-bond unbinding forces from Fig. 1f (magenta squares)
Loading Rate (pN s-1)	Unbinding Force (pN)	Kernel Bandwidth		Loading Rate (pN s-1)	Unbinding Force (pN)	Kernel Bandwidth
0.39	10.14	2.094		22.5	17.5	3.375
0.75	12.3	1.07		45.1	24.2258	2.1137
1.5	13.44	1.064		95.6	35.7658	2.07289
3.01	17.67	1.545		188.9	42.3441	1.9835
6.01	19.31	1.897		271.5	53.7337	3.18045
12.78	24.29	1.724
22.5	28.27	2.132
45.11	41.89	2.419
95.62	47.71	4.104

## Sheet: Fig. 3c
Loading Rate (pN s-1)	0.39	0.75	1.5	3.01	6.01	12.78	22.5	45.11	95.62
	Unbinding Force	Unbinding Force	Unbinding Force	Unbinding Force	Unbinding Force	Unbinding Force	Unbinding Force	Unbinding Force	Unbinding Force
	12.4818	17.5706	12.3659	24.9176	15.26	18.1848	34.4707	42.6561	33.8687
	6.94959	6.94649	13.1734	22.8658	21.8669	19.0826	25.2515	44.867	53.92
	5.53679	12.0947	16.0834	11.1634	8.1952	10.8199	18.8943	47.1034	50.1843
	5.8648	8.35321	17.4508	23.0633	7.4204	24.6274	27.3415	44.8891	53.9939
	8.58445	14.9481	11.8468	8.9226	14.5349	33.3815	22.6898	47.3768	45.189
	5.75117	9.73845	13.3042	16.7135	32.6585	26.2283	20.9332	41.6087	37.6372
	6.7503	11.0382	12.8427	20.0287	14.5249	23.4678	5.35814	52.4034	49.1217
	16.9888	6.60806	19.1055	29.2335	26.3811	19.1338	22.5623	24.0011	15.4523
	16.1024	4.88452	16.9567	13.1775	22.5943	25.5016	40.9098	35.4662	57.0363
	13.5419	14.0339	15.2662	23.3187	14.4618	8.87723	31.7408	39.9393	32.3961
	6.5607	17.4001	10.6718	31.3409	16.7218	23.1704	22.5091	53.891	51.9508
	6.00632	14.0777	9.05526	4.4481	15.0718	28.6282	10.2576	23.0989	38.6921
	11.8645	15.7725	14.8574	22.3336	25.0346	18.4921	40.1756	51.0851	34.49
	13.6662	9.99364	8.488	15.948	18.9857	26.791	14.8201	18.9026
	12.2353	19.2074		10.6343	26.4567	37.2352	40.5731	42.1069
	16.1039	15.4428		13.4773	31.033	21.1996	26.6402	40.9929
	18.8149	13.0035		16.3263	28.6673	20.5983	18.3405	39.2117
	7.09148	12.0608		13.2053	16.7984	25.3033	16.5384	37.8342
	11.3202	13.9465		18.0844	19.0485	28.4419	31.138	40.9724
	18.6251	12.2821		24.9995	28.1463	26.412	31.4354	53.8576
	21.8627	9.35323		27.8739	17.4073	20.302	41.7921	34.26
	12.08	19.434		16.9933	22.9199	14.7562	36.4991	35.7931
		9.89486		18.9779	9.62253	18.6168	26.3726	49.0423
		11.3841		16.7155	11.2924	28.4573	39.5293
		10.2564		9.90546	31.5002	24.1311	32.9479
		14.072		16.3582	16.1788	27.3152	32.0069
		16.7517		11.6181	22.964	26.37	11.5564
		12.0808		18.3438	14.6767	15.9871	24.3253
		15.8374		17.5752	12.2424	17.7562	30.4516
		17.65		24.9176	30.727	35.7358	33.2182
		6.167		9.00473	39.5037	26.2406	32.1538
		9.513		20.0718	21.8028	19.661	25.8744
		6.587		16.9655	20.0706		20.3561
				22.21	15.6505		22.6277
				13.3529	25.3235		30.4309
				21.3625	23.381		27.1939
				17.7315	16.9286		26.995
				20.8958	22.7576		25.3765
				23.7168	24.1342		32.7066
				16.6549	12.2452		41.1448
				17.316	20.8884		34.0243
				15.846	27.2219		20.2309
				16.2276	15.9552
				21.9593	20.9155
				20.5415	18.8576
				18.0292	11.6923
				30.3822	20.7843
				22.1646	21.3043
				15.072	25.8899
				13.1341	16.1294
					30.7424
					32.781
					36.9018
					27.1806

## Sheet: Fig. 4a
	1-5 Dimer 2mM Ca2+
Loading Rate (pN s-1)	Unbinding Force (pN)	Kernel Bandwidth
6.01	8.237	2.141
12.78	15.62	2.597
22.5	32.1	2.797
45.11	29.47	2.558
95.62	47.62	3.253

## Sheet: Fig. 4b
	30 µM Ca2+				10 µM Ca2+
Loading Rate (pN s-1)	Unbinding Force (pN)	Kernel Bandwidth		Loading Rate (pN s-1)	Unbinding Force (pN)	Kernel Bandwidth
0.39	10.99	1.761		6.01	6.341	0.491
0.75	14.33	0.9438		12.78	7.06	0.4894
1.5	11.54	1.122		17.66	7.901	0.8249
3.01	20.53	2.17		22.5	9.7	1.883
6.01	15.84	1.946		45.11	13.97	1.825
12.78	20.81	2.029		95.62	29.85	2.728
22.5	29.45	2.657		188.9	38.39	2.92
45.11	34.24	2.448
95.62	41.24	2.807
188.9	49.92	2.43

## Sheet: Fig. 4c
2 mM	50 µM	30 µM	10 µM	Truncated
Lifetime (s)	Lifetime (s)	Lifetime (s)	Lifetime (s)	Lifetime (s)
60.5144	49.2126	54.407	50.3271	32.4992
75.4148	49.7018	66.6667	59.453	55.3097
78.9266	57.0125	70.1754	60.1685	37.8215
82.1693	49.2126	52.4109	23.1857	27.1887
104.439	49.7018	65.1042	27.533	20.555
47.8011	57.0125	73.2601	32.7011	20.9996
57.6369	55.6174		40.7664	11.2233
60.3136	50.0751		42.0875	24.4559
55.9284	53.9084		46.7071	12.6008
48.8043				29.4118
67.1592				26.441
55.1876
44.843
61.1621
38.0084
83.0565
60.7533
57.5043

## Sheet: Fig. 5c
PCDH15 R113G+/-				PCDH15 R113G+/+
Loading Rate (pN s-1)	Unbinding Force (pN)	Kernel Bandwidth		Loading Rate (pN s-1)	Unbinding Force (pN)	Kernel Bandwidth
3.01	9.242	1.064		15.04	6.186	0.7235
6.01	13.19	2.18		30.07	7.265	1.12
12.78	15.04	1.806		45.11	10.46	1.736
22.5	19.14	1.97		90.22	7.723	0.7282
45.11	25.65	1.449		180.4	9.19	2.054
95.62	27.52	1.917
188.9	44.52	1.569

## Sheet: Fig. 5e
Wild Type	PCDH15 R113G+/+
Lifetime (s)	Lifetime (s)
60.5144	17.9727
75.4148	31.6556
78.9266	31.3185
82.1693	36.062
104.439	65.4022
47.8011
57.6369
60.3136
55.9284
48.8043
67.1592
55.1876
44.843
61.1621
38.0084
83.0565
60.7533
57.5043

[truncated: 7 more sheets: Fig. 6d, Fig. 6e, Supplementary Fig. 1g, Supplementary Fig. 1d, Supplementary Fig. 1h, Supplementary Fig. 3a, Supplementary Fig. 4]
